# Supplementary material for: Ion-Pair Mediated Valence Isomerization of Selected Cyclic C7H8 Molecules Trapped in Insertion Complexes
Source: Int J Mol Sci. 2026 Mar 28;27(7):3086. doi: 10.3390/ijms27073086 (PMC13072821; doi:10.3390/ijms27073086)
Supplement: Supplementary file 1 [file ijms-27-03086-s001.zip]

Archive with 1 entries (1 files):
- ijms-4204176-supplementary.pdf
